# Supplementary material for: Prevalence and Persistence of Multidrug-Resistant Yersinia enterocolitica 4/O:3 in Tonsils of Slaughter Pigs from Different Housing Systems in Croatia
Source: Foods. 2022 May 18;11(10):1459. doi: 10.3390/foods11101459 (PMC9140555; doi:10.3390/foods11101459)
Supplement: Supplementary file 1 [file foods-11-01459-s001.zip]

Archive with 1 entries (1 files):
- foods-1642512-supplementary.pdf
